# Supplementary material for: Evaluation of Apoptosis and Cytotoxicity Induction Using a Recombinant Newcastle Disease Virus Expressing Human IFN-γ in Human Prostate Cancer Cells In Vitro
Source: Biomedicines. 2025 Jul 14;13(7):1710. doi: 10.3390/biomedicines13071710 (PMC12292100; doi:10.3390/biomedicines13071710)
Supplement: Supplementary file 1 [file biomedicines-13-01710-s001.zip]

Archive with 1 entries (1 files):
- biomedicines-3616498-supplementary.pdf
